# Supplementary material for: Crystallization Thermodynamics of α-Lactose Monohydrate in Different Solvents
Source: Pharmaceutics. 2022 Aug 25;14(9):1774. doi: 10.3390/pharmaceutics14091774 (PMC9506588; doi:10.3390/pharmaceutics14091774)
Supplement: Supplementary file 1 [file pharmaceutics-14-01774-s001.zip]

Archive with 1 entries (1 files):
- pharmaceutics-1864968-supplementary.pdf
